# Supplementary material for: Nicotinamide n-Oxide Attenuates HSV-1-Induced Microglial Inflammation through Sirtuin-1/NF-κB Signaling
Source: Int J Mol Sci. 2022 Dec 16;23(24):16085. doi: 10.3390/ijms232416085 (PMC9784159; doi:10.3390/ijms232416085)
Supplement: Supplementary file 1 [file ijms-23-16085-s001.zip]

Archive with 1 entries (1 files):
- ijms-2012470-supplementary.pdf
